# Supplementary material for: The Unfolded Protein Response Sensor IRE1 Regulates Activation of In Vitro Differentiated Type 1 Conventional DCs with Viral Stimuli
Source: Int J Mol Sci. 2023 Jun 16;24(12):10205. doi: 10.3390/ijms241210205 (PMC10299223; doi:10.3390/ijms241210205)
Supplement: Supplementary file 1 [file ijms-24-10205-s001.zip]

Archive with 1 entries (1 files):
- ijms-2416035-supplementary.pdf
